# Supplementary material for: The gap between clinical gaze and systematic assessment of movement disorders after stroke
Source: J Neuroeng Rehabil. 2012 Aug 27;9:61. doi: 10.1186/1743-0003-9-61 (PMC3508983; doi:10.1186/1743-0003-9-61)
Supplement: Additional file 1 — Table S1. Study characteristics (measured segment, number of subjects, category of research) and the biomechanical and electrophysiological outcome measures found in each article. [file 1743-0003-9-61-S1.xls]

## Sheet: Sheet1
PUBLICATION	SEGMENT			SUBJECTS			CATEGORY					BIOMECHANICAL																ELECTROPHYSIOLOGICAL
	Upper Extremity	Lower Extremity		Patients	Controls		Review	Treatment evaluation	Observational	Reliability/Feasability		Range of motion (passive)	Range of motion (active)	Maximum voluntary contraction/Grip	Resistance to passive movement/Stiffness	Work	Viscosity	Mathematical model		Tracking index	Relaxation index	Velocity dependent torque	Phase dependent torque	Movement pattern	Other Torque Parameter	Gains		Magnitude	Threshold	Onset	Co-Activation		Velocity dependent magnitude	Tonic threshold	Duration	Modulation	Volitional response time	Recruitment slope	Other H-reflex parameters
Malhotra 14							•
Calota 15							•
Garland 16							•
Cousins 17	•			30				•				•	•	•														•
Lebiedowska 18		•		3	19				•			•			•	•						•			•			•
Burridge 19	•			17					•				•	•	•					•								•			•
Turk 20	•			12	12					•		•	•		•					•								•			•
Calota 21	•			20						•																			•					•
Malhotra 22	•			100						•		•			•							•				•				•	•
Chung 23		•		17	17					•		•			•										•			•
Voerman 24	•			12	11				•						•													•
Fleuren 25		•		20					•			•									•							•
Ansari 26		•		18				•																				•
Finley 27		•		10	8				•					•				•										•		•							•
Gracies 28	•			21				•					•	•														•
Hyngstrom 29		•		11	5				•					•			•						•												•	•
Kim 30		•		20	20				•						•	•									•			•	•
Chen 31	•			10				•									•												•
Starsky 32	•			16						•		•			•										•
Galiana 33		•		11	9				•					•	•			•				•						•		•
Kamper 34	•			30					•			•		•	•							•								•	•
Pandyan 35	•			14						•		•			•							•											•
Barzi 36	•	•		16	13				•					•														•										•	•
Lee 37	•			8				•									•						•						•
Hoffmann 38	•			10					•			•		•	•										•			•		•
Black 39		•		14	10				•					•														•									•
Chardon 40	•			4					•																•			•
Hsu 41		•		5	5				•					•														•
Lin 42	•			11	11				•									•
Nuyens 43		•		10	10			•							•													•
Alibilou 44	•	•		34						•		•			•							•				•		•			•
Mirbagheri 45	•	•		14	15				•			•			•													•
Fleuren 46				20					•			•	•											•				•			•
Kumar 47		•		111						•		•			•
Bovend’Eerdt 48	•			5						•		•			•
Nef 49	•			3						•			•	•
Pohl 50		•		25	10				•																•
total:	24	16		682	175
